# Supplementary material for: Efficient approaches for large-scale GWAS with genotype uncertainty
Source: G3 (Bethesda). 2021 Dec 4;12(1):jkab385. doi: 10.1093/g3journal/jkab385 (PMC8727990; doi:10.1093/g3journal/jkab385)
Supplement: jkab385_Supplementary_Data2 [file jkab385_supplementary_data2.zip]

Archive with 1 entries (1 files):
- jkab385_Supplementary_Data2.tex
